# Supplementary material for: Rapid and sensitive detection of waterfowl mycoplasmas using TaqMan assays
Source: PLoS One. 2023 Jul 14;18(7):e0288066. doi: 10.1371/journal.pone.0288066 (PMC10348571; doi:10.1371/journal.pone.0288066)
Supplement: S1 Table — (XLSX) [file pone.0288066.s001.xlsx]

## Sheet: Munka1
Short name	Description	M. anatis	M. anseris	M. cloacale
apt	adenine phosphoribosyltransferase	x
arcA	arginine deiminase		x	x
cdd	cytidine deaminase	x
deoA	thymidine phosphorylase	x
deoC	deoxyribose-phosphate aldolase		x	x
deoD	purine-nucleoside phosphorylase	x
dnaJ	chromosomal replication initiator protein DnaA		x	x
dnaJ	chaperone protein DnaJ		x	x
dnaK	chaperone protein DnaK		x	x
dnaN	DNA polymerase III subunit beta		x	x
dnaX	DNA polymerase III subunit gamma/tau		x	x
ftsZ	cell division protein FtsZ		x
glpK	glycerol kinase	x
gmk	guanylate kinase		x	x
grpE	nucleotide exchange factor	x
gyrB	DNA gyrase subunit B		x	x
infC	translation initiation factor IF-3	x
metK	methionine adenosyltransferase		x	x
mraZ	transcriptional regulator		x	x
eno	phosphopyruvate hydratase	x
rbfA	ribosome binding factor A	x
rimP	ribosome maturation factor	x
rnpA	ribonuclease P component	x
rpe	ribulose-phosphate 3-epimerase		x	x
rsgA	small ribosomal subunit biogenesis GTPase	x
tilS	tRNA(Ile)-lysidine synthetase	x
truB	tRNA pseudouridine(55) synthase	x
ylxR	YlxR family protein	x
