# Supplementary material for: Rapid and sensitive detection of waterfowl mycoplasmas using TaqMan assays
Source: PLoS One. 2023 Jul 14;18(7):e0288066. doi: 10.1371/journal.pone.0288066 (PMC10348571; doi:10.1371/journal.pone.0288066)
Supplement: S2 Table — (XLSX) [file pone.0288066.s002.xlsx]

## Sheet: Munka1
Species	Bacterial strain ID	Host	Sample source	Year	Country	County/State	Mana-cdd	Mana-YlxR	Mans-dnaN	Mclo-deoC
M. anatis	NCTC 10156	duck	respiratory tract	1964	United Kingdom	N/A	18.2	17.84	N/A	N/A
M. anatis	MYCAV 314	goose	cloaca	2011	Hungary	Nógrád	16.30	15.51	N/A	N/A
M. anatis	MYCAV 316	duck	lung and air sac	2012	Hungary	Bács-Kiskun	10.79	10.24	N/A	N/A
M. anatis	MYCAV 317	goose	peritoneum	2013	Hungary	Bács-Kiskun	21.49	19.39	N/A	N/A
M. anatis	MYCAV 319	duck	phallus lymph	2013	Hungary	Csongrád	12.24	10.14	N/A	N/A
M. anatis	MYCAV 320	duck	phallus lymph	2013	Hungary	Csongrád	20.15	18.57	N/A	N/A
M. anatis	MYCAV 321	duck	phallus lymph	2014	Hungary	Békés	12.15	10.70	N/A	N/A
M. anatis	MYCAV 322	duck	phallus lymph	2014	Hungary	Békés	10.78	10.17	N/A	N/A
M. anatis	MYCAV 663	duck	cloaca	2019	Hungary	Bács-Kiskun	20.94	20.04	N/A	N/A
M. anatis	MYCAV 696	mallard	cloaca	2019	Hungary	Heves	10.57	10.08	N/A	N/A
M. anatis	MYCAV 697	mallard	cloaca	2019	Hungary	Baranya	19.43	17.50	N/A	N/A
M. anatis	MYCAV 706	duck	cloaca	2019	Hungary	Békés	11.78	10.18	N/A	N/A
M. anatis	MYCAV 707	duck	cloaca	2019	Hungary	Békés	10.43	10.52	N/A	N/A
M. anatis	MYCAV 786	waterfowl	trachea	1985	France	N/A	23.99	23.03	N/A	N/A
M. anatis	MYCAV 787	waterfowl	esophagus	1985	France	N/A	25.60	25.04	N/A	N/A
M. anatis	MYCAV 788	waterfowl	cloaca	1985	France	N/A	22.09	19.49	N/A	N/A
M. anatis	MYCAV 952	duck	cloaca	2020	Hungary	Békés	20.21	18.57	N/A	N/A
M. anatis	MYCAV 995	goose	cloaca	2021	Hungary	Csongrád	22.06	19.41	N/A	N/A
M. anatis	MYCAV 1005	duck	cloaca	2021	Hungary	Békés	19.53	17.53	N/A	N/A
M. anatis	MYCAV 1006	duck	cloaca	2021	Hungary	Békés	20.20	18.54	N/A	N/A
M. anseris	ATCC 49234	goose	phallus	1984	Hungary	N/A	N/A	N/A	21.17	N/A
M. anseris	MYCAV 92	goose	phallus	2011	Hungary	Hajdú-Bihar	N/A	N/A	23.18	N/A
M. anseris	MYCAV 96	goose	oviduct	2013	Hungary	Hajdú-Bihar	N/A	N/A	22.75	N/A
M. anseris	MYCAV 339	goose	cloaca	2017	Hungary	Hajdú-Bihar	N/A	N/A	22.59	N/A
M. anseris	MYCAV 346	goose	follicule	2013	Hungary	Bács-Kiskun	N/A	N/A	20.21	N/A
M. anseris	MYCAV 347	goose	phallus lymph	2013	Hungary	Bács-Kiskun	N/A	N/A	19.82	N/A
M. anseris	MYCAV 348	goose	phallus lymph	2014	Hungary	Bács-Kiskun	N/A	N/A	20.41	N/A
M. anseris	MYCAV 349	goose	cloaca	2017	Hungary	Bács-Kiskun	N/A	N/A	21.91	N/A
M. anseris	MYCAV 350	goose	N/A	2017	Hungary	Borsod-Abaúj-Zemplén	N/A	N/A	21.30	N/A
M. anseris	MYCAV 451	goose	cloaca	2018	Hungary	Nógrád	N/A	N/A	20.58	N/A
M. anseris	MYCAV 454	goose	cloaca	2018	Hungary	Csongrád	N/A	N/A	23.20	N/A
M. anseris	MYCAV 492	goose	cloaca	2018	Hungary	Csongrád	N/A	N/A	19.70	N/A
M. anseris	MYCAV 524	goose	phallus	2011	Hungary	Hajdú-Bihar	N/A	N/A	22.59	N/A
M. anseris	MYCAV 550	goose	phallus lymph	2018	Ukraine	N/A	N/A	N/A	17.07	N/A
M. anseris	MYCAV 641	goose	cloaca	2019	Hungary	Csongrád	N/A	N/A	21.11	N/A
M. anseris	MYCAV 646	goose	cloaca	2019	Hungary	Csongrád	N/A	N/A	16.06	N/A
M. anseris	MYCAV 673	goose	sperm	2019	Hungary	Pest	N/A	N/A	23.22	N/A
M. anseris	MYCAV 789	goose	N/A	1998	Canada	N/A	N/A	N/A	22.12	N/A
M. anseris	MYCAV 790	goose	N/A	1999	UK	N/A	N/A	N/A	19.36	N/A
M. anseris	MYCAV 924	goose	cloaca	2016	Hungary	Szabolcs-Szatmár-Bereg	N/A	N/A	20.78	N/A
M. cloacale	NCTC 10199	turkey	cloaca	1975	United Kingdom	N/A	N/A	N/A	N/A	17.51
M. cloacale	MYCAV 335	goose	cloaca	2017	Hungary	Szabolcs-Szatmár-Bereg	N/A	N/A	N/A	23.62
M. cloacale	MYCAV 336	goose	sperm	2017	Hungary	Baranya	N/A	N/A	N/A	22.64
M. cloacale	MYCAV 345	goose	cloaca	2017	Hungary	Csongrád	N/A	N/A	N/A	22.20
M. cloacale	MYCAV 351	goose	cloaca	2012	Hungary	Hajdú-Bihar	N/A	N/A	N/A	21.86
M. cloacale	MYCAV 352	goose	phallus lymph	2012	Hungary	Bács-Kiskun	N/A	N/A	N/A	25.36
M. cloacale	MYCAV 353	chicken	lung and trachea	2012	Hungary	Bács-Kiskun	N/A	N/A	N/A	22.54
M. cloacale	MYCAV 355	goose	phallus	2013	Hungary	Nógrád	N/A	N/A	N/A	22.07
M. cloacale	MYCAV 358	goose	phallus lymph	2014	Hungary	Pest	N/A	N/A	N/A	21.18
M. cloacale	MYCAV 359	goose	phallus lymph	2014	Hungary	Heves	N/A	N/A	N/A	21.54
M. cloacale	MYCAV 364	goose	cloaca	2012	Hungary	Bács-Kiskun	N/A	N/A	N/A	22.56
M. cloacale	MYCAV 418	goose	cloaca	2019	Hungary	Hajdú-Bihar	N/A	N/A	N/A	18.93
M. cloacale	MYCAV 453	goose	cloaca	2018	Hungary	Bács-Kiskun	N/A	N/A	N/A	25.35
M. cloacale	MYCAV 620	goose	cloaca	2019	Hungary	Borsod-Abaúj-Zemplén	N/A	N/A	N/A	19.80
M. cloacale	MYCAV 640	goose	cloaca	2019	Hungary	Csongrád	N/A	N/A	N/A	17.65
M. cloacale	MYCAV 644	goose	cloaca	2019	Hungary	Hajdú-Bihar	N/A	N/A	N/A	18.86
M. cloacale	MYCAV 651	goose	cloaca	2019	Hungary	Csongrád	N/A	N/A	N/A	22.93
M. cloacale	MYCAV 664	duck	cloaca	2019	Hungary	Bács-Kiskun	N/A	N/A	N/A	22.41
M. cloacale	MYCAV 964	goose	cloaca	2020	Hungary	Csongrád	N/A	N/A	N/A	23.16
M. cloacale	MYCAV 1016	goose	cloaca	2022	Hungary	Hajdú-Bihar	N/A	N/A	N/A	21.59
M. anserisalpingitis	ATCC BAA-2147	goose	phallus lymph	1983	Hungary	N/A	N/A	N/A	N/A	N/A
M. anserisalpingitis	MYCAV 34	goose	phallus lymph	2011	Hungary	Csongrád	N/A	N/A	N/A	N/A
M. anserisalpingitis	MYCAV 38	goose	cloaca	2012	Hungary	Bács-Kiskun	N/A	N/A	N/A	N/A
M. anserisalpingitis	MYCAV 47	duck	lung and air sac	2012	Hungary	Bács-Kiskun	N/A	N/A	N/A	N/A
M. anserisalpingitis	MYCAV 52	goose	oviduct	2013	Hungary	Nógrád	N/A	N/A	N/A	N/A
M. anserisalpingitis	MYCAV 54	goose	follicule	2013	Hungary	Csongrád	N/A	N/A	N/A	N/A
M. anserisalpingitis	MYCAV 59	goose	follicule	2013	Hungary	Bács-Kiskun	N/A	N/A	N/A	N/A
M. anserisalpingitis	MYCAV 69	goose	phallus lymph	2014	Hungary	Heves	N/A	N/A	N/A	N/A
M. anserisalpingitis	MYCAV 93	goose	phallus	2011	Hungary	Hajdú-Bihar	N/A	N/A	N/A	N/A
M. anserisalpingitis	MYCAV 178	goose	follicule	2015	Hungary	Nógrád	N/A	N/A	N/A	N/A
M. anserisalpingitis	MYCAV 205	goose	phallus lymph	2015	Hungary	Csongrád	N/A	N/A	N/A	N/A
M. anserisalpingitis	MYCAV 222	goose	cloaca	2015	Hungary	Csongrád	N/A	N/A	N/A	N/A
M. anserisalpingitis	MYCAV 930	goose	cloaca	2020	Hungary	Somogy	N/A	N/A	N/A	N/A
M. anserisalpingitis	MYCAV 970	goose	cloaca	2021	Hungary	Nógrád	N/A	N/A	N/A	N/A
M. anserisalpingitis	MYCAV 983	goose	cloaca	2021	Hungary	Békés	N/A	N/A	N/A	N/A
M. anserisalpingitis	MYCAV 992	goose	cloaca	2021	Hungary	Csongrád	N/A	N/A	N/A	N/A
M. anserisalpingitis	MYCAV 61	goose	phallus lymph	2013	Hungary	Bács-Kiskun	N/A	N/A	N/A	N/A
M. anserisalpingitis	MYCAV 783	goose	cloaca	2019	China	N/A	N/A	N/A	N/A	N/A
M. anserisalpingitis	MYCAV 785	goose	cloaca	2019	China	N/A	N/A	N/A	N/A	N/A
M. anserisalpingitis	MYCAV 903	goose	cloaca	2019	Vietnam	N/A	N/A	N/A	N/A	N/A
Acholeplasma laidlawii	NCTC 10116	N/A	sewage	1967	United Kingdom	N/A	N/A	N/A	N/A	N/A
Aviabacterium paragallinarum	80/11	hen	sinus infraorbitalis	2011	Hungary	N/A	N/A	N/A	N/A	N/A
Bordetella avium	60/11	chicken	lung	2011	Hungary	N/A	N/A	N/A	N/A	N/A
Campylobacter jejuni	14	hen	liver	2014	Hungary	N/A	N/A	N/A	N/A	N/A
Clostridium perfringens	44/09	turkey	gut	2009	Hungary	N/A	N/A	N/A	N/A	N/A
Erysipelothrix rhusiopathiae	643/20	pheasant	heart blood	2020	Hungary	N/A	N/A	N/A	N/A	N/A
Escherichia coli	1184	goose	heart blood	2021	Hungary	N/A	N/A	N/A	N/A	N/A
Gallibacterium anatis	98/21	goose	liver	2021	Hungary	N/A	N/A	N/A	N/A	N/A
M. columbinasale	ATCC 33549	pigeon	turbinate	1981	United Kingdom	N/A	N/A	N/A	N/A	N/A
M. columbinum	ATCC 29257	pigeon	trachea	1973	Japan	N/A	N/A	N/A	N/A	N/A
M. columborale	ATCC 29258	pigeon	oropharynx	1973	Japan	N/A	N/A	N/A	N/A	N/A
M. gallinaceum	ATCC 33550	chicken	trachea	1981	United Kingdom	N/A	N/A	N/A	N/A	N/A
M. gallinarum	ATCC 19708	fowl	respiratory tract	1968	United Kingdom	N/A	N/A	N/A	N/A	N/A
M. gallisepticum	ATCC 19610	chicken	respiratory tract	1697	United Kingdom	N/A	N/A	N/A	N/A	N/A
M. gallopavonis	ATCC 33551	turkey	air sac	1981	United Kingdom	N/A	N/A	N/A	N/A	N/A
M. imitans	ATCC-51306	duck	nostrils	1984	France	N/A	N/A	N/A	N/A	N/A
M. iners	ATCC 19705	chicken	respiratory tract	1977	United Kingdom	N/A	N/A	N/A	N/A	N/A
M. iowae	ATCC 33552	turkey	air sac	1981	United Kingdom	N/A	N/A	N/A	N/A	N/A
M. meleagridis	NCTC 10153	turkey	N/A	1976	United Kingdom	N/A	N/A	N/A	N/A	N/A
M. synoviae	NCTC 10124	chicken	hock joint	1967	United Kingdom	N/A	N/A	N/A	N/A	N/A
Pasteurella multocida		goose	heart blood	2021	Hungary	N/A	N/A	N/A	N/A	N/A
Riemerella anatipestifer	746/21	goose	heart blood	2021	Hungary	N/A	N/A	N/A	N/A	N/A
Salmonella enterica		pigeon	joint	2020	Hungary	N/A	N/A	N/A	N/A	N/A
Staphylococcus aureus	254/17	hen	heart blood	2017	Hungary	N/A	N/A	N/A	N/A	N/A
Streptococcus gallolyticus	130/19	goose	heart blood	2019	Hungary	N/A	N/A	N/A	N/A	N/A
