# Supplementary material for: Rapid and sensitive detection of waterfowl mycoplasmas using TaqMan assays
Source: PLoS One. 2023 Jul 14;18(7):e0288066. doi: 10.1371/journal.pone.0288066 (PMC10348571; doi:10.1371/journal.pone.0288066)
Supplement: S3 Table — (XLSX) [file pone.0288066.s003.xlsx]

## Sheet: Sheet1
Targeted species	Probe name	Sequence	Species	E-value	Query cover	Identity	Accession
M. anatis	Mana-cdd-P	TTATTTGGTTCTGTAGCTCGTGGA	M. anatis	0.012	1	1	LR215035.1
			M. anatis	0.012	1	1	CP030141.1
			Methanobrevibacter olleyae	0.047	0.95	1	CP014265.1
			Punica granatum	2.9	0.83	1	XM_031529978.1
			Bacteroides faecis	2.9	0.83	1	CP083678.1
			Bacteroides faecis	2.9	0.83	1	CP103271.1
M. anatis	Mana-ylxR-P	TGCTTTAATTTTAATGAACTGAGACC	M. anatis	0.001	1	1	LR215035.1
			M. anatis	0.001	1	1	CP030141.1
			Apteryx mantelli	0.25	0.84	1	LK064676.1
			Trachurus trachurus	0.25	0.84	1	LR991632.1
			Danio rerio	0.97	0.84	1	LR812085.1
			Scleropages formosus	0.97	0.88	1	LR584079.1
M. anseris	Mans-dnaN-P	TTATTAAGGTTAGTGCTGATGCTGAA	M. anseris	0.001	1	1	CP030140.1
			Vanderwaltozyma polyspora	3.8	0.76	1	XM_001645378.1
			Arabidopsis thaliana	3.8	0.92	95.83%	OX291811.1
			Arabidopsis thaliana	3.8	0.92	95.83%	OX291787.1
			Euclidia mi	3.8	0.76	1	OX123208.2
			Acanthopagrus latus	3.8	0.76	1	LR884471.1
M. cloacale	Mclo-deoC-P	AATTAAAACCGGAGATGATGCAATT	M. cloacale	0.004	1	1	LR215049.1
			M. cloacale	0.004	1	1	CP030103.1
			Deinococcus sp.	0.97	0.84	1	CP097151.1
			"candidatus" Endomicrobium trichonymphae	0.97	0.84	1	AP009510.1
			Lycophotia porphyrea	3.8	0.96	95.83%	OX465410.1
			Xestia c-nigrum	3.8	0.96	95.83%	OU745273.1
