# Supplementary material for: Rapid and sensitive detection of waterfowl mycoplasmas using TaqMan assays
Source: PLoS One. 2023 Jul 14;18(7):e0288066. doi: 10.1371/journal.pone.0288066 (PMC10348571; doi:10.1371/journal.pone.0288066)
Supplement: S4 Table — (XLSX) [file pone.0288066.s004.xlsx]

## Sheet: Sheet1
Targeted species	Name	Forward primer sequence [version, if degenerated]	Reverse primer sequence	Species	Product length (bp)	Forward primer length (bp)	N mistmatch (forward)	Reverse primer length (bp)	N mistmatch (reverse)	Accession
M. anatis	Mana-cdd	CTTCAGGTTTATGTGCT	GTATTTCTTTAAAACTTCCAAC	M. anatis	81	17	0	22	0	CP030141.1
				M. anatis	81	17	0	22	0	LR215035.1
				M. caviae	81	17	0	22	2	CP101806.1
				Mycoplasma sp.	81	17	1	22	3	CP045542.1
				Tetrao urogallus	2126	22	4	22	5	OX596298.1
M. anatis	Mana-ylxR	CTATTTGAAAAATGACCCTG	CCTCCATTAATTCGTTATAAATC	M. anatis	122	20	0	23	0	CP030141.1
				M. anatis	122	20	0	23	0	LR215035.1
				M. anserisalpingitidis	122	20	3	23	3	CP083178.1
				M. anserisalpingitidis	122	20	3	23	3	CP082234.1
				M. anserisalpingitidis	122	20	3	23	3	CP042295.1
				M. anserisalpingitidis	122	20	3	23	3	CP041664.1
				Homo sapiens	54	20	3	20	3	NG_017067.1
				Homo sapiens	54	20	3	20	3	AC090668.7
M. anseris	Mans-dnaN	GAAGCAGAAGATAATCAAATTAC	AATCAGTGGCAATTAACATAG	M. anseris	205	23	0	21	0	CP030140.1
M. cloacale	Mclo-deoC	GATTATGAAAGCAAACGCAA [v1]	TCTATTAGCACCTAATTCAACC	M. cloacale	103	20	0	22	0	LR215049.1
				M. cloacale	103	20	0	22	0	CP030103.1
		GATTATGAAAGCGAACGCAA [v2]		M. cloacale	103	20	1	22	0	LR215049.1
				M. cloacale	103	20	1	22	0	CP030103.1
		GATTATGAAAGCTAACGCAA [v3]		M. cloacale	103	20	1	22	0	LR215049.1
				M. cloacale	103	20	1	22	0	CP030103.1
		GATTATGAAAGCAAATGCAA [v4]		M. cloacale	103	20	1	22	0	LR215049.1
				M. cloacale	103	20	1	22	0	CP030103.1
				Spiroplasma poulsonii	1714	20	3	20	3	CP093047.1
		GATTATGAAAGCGAATGCAA [v5]		M. cloacale	103	20	2	22	0	LR215049.1
				M. cloacale	103	20	2	22	0	CP030103.1
		GATTATGAAAGCTAATGCAA [v6]		M. cloacale	103	20	2	22	0	LR215049.1
				M. cloacale	103	20	2	22	0	CP030103.1
