# Supplementary material for: Rapid and sensitive detection of waterfowl mycoplasmas using TaqMan assays
Source: PLoS One. 2023 Jul 14;18(7):e0288066. doi: 10.1371/journal.pone.0288066 (PMC10348571; doi:10.1371/journal.pone.0288066)
Supplement: S5 Table — Note that the numbers of replicates differed between tests. Overall LOD indicates the lowest magnitude of target DNA copies that was successfully amplified by all sensitivity tests for each assay. (XLSX) [file pone.0288066.s005.xlsx]

## Sheet: Sheet1
TaqMan assay	Date	N replicates	R^2	Slope	E	LOD	Mean Cq of LOD	SD of Cq of LOD	Overall LOD
Mana-cdd	2022-04-25	2	0.977	-3.538	0.917	10^1	37.26	1.851	10^2
	2022-12-01	2	0.987	-3.529	0.92	10^1	36.41	0.187
	2023-05-08	3	0.986	-3.717	0.858	10^2	32.08	0.069
Mana-ylxR	2022-11-23	2	0.999	-3.762	0.844	10^1	36.4	0.135	10^1
	2023-05-05	3	0.999	-3.33	0.997	10^1	34.12	0.358
	2023-06-02	3	0.981	-3.956	0.79	10^1	37.28	1.047
Mans-dnaN	2022-06-23	2	0.996	-3.189	1.058	10^1	36.32	0.507	10^2
	2023-05-15	3	0.98	-3.974	0.785	10^2	36.44	0.512
	2023-05-16	3	0.991	-4.042	0.768	10^2	35.76	0.527
Mclo-deoC	2022-09-29	2	0.999	-3.794	0.835	10^1	36.56	0.096	10^1
	2023-05-05	3	0.991	-3.953	0.791	10^1	37.38	0.616
	2023-05-10	3	0.984	-3.909	0.802	10^1	38.65	1.088
